# Supplementary material for: Multi-layered functional genomics prioritizes candidate effectors and regulatory mechanisms of ankylosing spondylitis
Source: Front Immunol. 2026 Jun 1;17:1859310. doi: 10.3389/fimmu.2026.1859310 (PMC13265330; doi:10.3389/fimmu.2026.1859310)
Supplement: Supplementary file 1 [file Table1.xlsx]

## Sheet: Table_Legends
Supplementary Table Legends
Table	Title	Legend
ST1_GWAS_QC	GWAS calibration and genomic-control summary	Per-cohort and fixed-effect meta-analysis genomic-control metrics computed after revision quality control.
ST2_I2_Distribution	Genome-wide heterogeneity distribution	Summary of the genome-wide I2 distribution across retained meta-analysis variants.
ST3_Lead_Heterogeneity	Heterogeneity metrics for lead loci	Lead-locus heterogeneity statistics including Cochran Q, Q P value, I2, cohort-specific effects, and high-heterogeneity flags.
ST4_Consensus_Het	Heterogeneity metrics for consensus fine-mapped variants	Consensus variant heterogeneity statistics and fine-mapping probabilities across the four fine-mapping methods.
ST5_LOO_Lead	Leave-one-cohort-out results for lead loci	Lead-locus association results from leave-one-cohort-out meta-analyses excluding MVP, FinnGen, or UKB-WGS in turn.
ST6_LOO_Consensus	Leave-one-cohort-out results for consensus variants	Consensus fine-mapped variant sensitivity in leave-one-cohort-out meta-analyses.
ST7_LOO_Regions	Leave-one-cohort-out region retention summary	Counts of genome-wide significant clumped regions retained within +/-500 kb after excluding each contributing cohort.
ST8_cTWAS_LOO	cTWAS gene-locus leave-one-cohort-out sensitivity	Sensitivity of the 64 cTWAS-prioritized gene loci to leave-one-cohort-out GWAS meta-analyses.
ST9_CrossTrait_LDSC	Cross-trait LD-score regression	Genetic correlations between ankylosing spondylitis and related immune-mediated traits using public GWAS summary statistics.
ST10_Pathway_gProfiler	g:Profiler pathway enrichment	g:Profiler GO Biological Process, Reactome, and KEGG enrichment results for the 64 cTWAS-prioritized genes.
ST11_Pathway_Enrichr	Complementary Enrichr pathway screen	Exploratory Enrichr screen of GO, Reactome, KEGG, and Hallmark libraries for the 64 cTWAS-prioritized genes.
ST12_Drug_Targets	Open Targets druggability summary	Open Targets target-level tractability and clinical-candidate summary for the 64 cTWAS-prioritized genes.
ST13_Drug_Candidates	Open Targets drug candidates	Drug and clinical-candidate records retrieved from Open Targets for prioritized genes with available target-drug annotations.
ST14_Locus_Benchmark	AS GWAS locus benchmark	Benchmark of revised AS lead loci against IGAS 2013, Ellinghaus 2016, and GWAS Catalog ankylosing spondylitis records.
ST15_Candidate_Benchmark	Candidate-gene novelty benchmark	Benchmark of selected candidate genes against prior AS GWAS literature and GWAS Catalog reported genes.
ST16_GWAS_Catalog_AS	GWAS Catalog AS records used for benchmarking	GWAS Catalog ankylosing spondylitis records used for the locus and candidate-gene benchmark.

## Sheet: ST1_GWAS_QC
GWAS calibration and genomic-control summary
Dataset	P_column	N_variants_with_P	Lambda_GC
Meta fixed-effect	P_FE	9883102	1.07283
MVP	P_MVP	7252919	1.02733
FinnGen	P_FG	7629580	1.08022
UKB-WGS	P_UKB	9884288	1.01763

## Sheet: ST2_I2_Distribution
Genome-wide heterogeneity distribution
Metric	Value
n_variants_with_I2	9884392
median_I2	0
p75_I2	0.2052
p90_I2	0.5834
p95_I2	0.7142
p99_I2	1
percent_I2_gt_50	13.5201
percent_I2_gt_75	3.95204

## Sheet: ST3_Lead_Heterogeneity
Heterogeneity metrics for lead loci
SNPID	rsID	CHR	BP	EA	NEA	EAF	Beta	SE	P_value	N_STUDIES	Q	Q_P_value	I2	I2_Percent	High_Heterogeneity_I2_Gt_50	Beta_MVP	SE_MVP	P_value_MVP	Beta_FG	SE_FG	P_value_FG	Beta_UKB	SE_UKB	P_value_UKB
6-31566233-C-CTT	rs35119287	6	31566233	C	CTT	0.1551	0.875182	0.017664	0	3	74.1919	7.75232e-17	0.973	97.3	TRUE	0.84072	0.041587	1.157e-77	0.987099	0.023002	0	0.615091	0.036844	1.44178e-62
6-28189507-A-G	rs16893761	6	28189507	G	A	0.0336	1.09988	0.029168	0	3	207.276	9.78412e-46	0.9904	99.04	TRUE	-0.037296	0.114224	0.7453	1.26498	0.03135	0	0.104912	0.110946	0.34435
6-29281961-C-T	rs190162014	6	29281961	T	C	0.0199	1.55146	0.032847	0	2	0.1759	0.674941	0	0	FALSE				1.5511	0.032859	0	2.07242	1.24265	0.0953696
6-30274555-C-T	rs139591015	6	30274555	T	C	0.0102	1.66697	0.043259	0	2	0.0001	0.994333	0	0	FALSE				1.66698	0.043275	0	1.65538	1.63267	0.310628
6-31003836-A-G	rs145340163	6	31003836	A	G	0.0244	1.53278	0.028378	0	3	17.4606	0.000161616	0.8855	88.55	TRUE	1.74985	0.066904	9.965e-100	1.51832	0.034924	0	1.3482	0.07098	1.90897e-80
6-28713367-A-G	rs180679588	6	28713367	G	A	0.0244	1.39832	0.031735	0	2	8.5394	0.00347539	0.8829	88.29	TRUE				1.40471	0.03181	0	0.052961	0.46148	0.908633
6-32066399-A-AAATC	rs146024056,rs533543788,rs200818714	6	32066399	AAATC	A	0.0333	1.29087	0.033327	0	2	83.672	5.84068e-20	0.988	98.8	TRUE				1.43384	0.03681	0	0.640849	0.078489	3.2181e-16
6-32940196-C-T	rs147725790	6	32940196	C	T	0.028	1.18319	0.031821	1.2894e-302	3	211.529	1.167e-46	0.9905	99.05	TRUE	0.109369	0.128807	0.3954	1.37193	0.03437	0	0.006325	0.111267	0.954672
6-27396159-C-T	rs181707255	6	27396159	T	C	0.0109	1.48288	0.044606	2.50423e-242	2	1.5016	0.22043	0.334	33.4	FALSE				1.48408	0.044617	1.33352e-242	-1.0098	2.03469	0.619689
6-26577279-C-T	rs192597519	6	26577279	C	T	0.0108	1.41741	0.045814	3.65257e-210	2	1.4849	0.223008	0.3266	32.66	FALSE				1.41869	0.045826	1.98153e-210	-1.00956	1.99218	0.612324
6-33637970-A-G	rs144980225	6	33637970	A	G	0.0166	1.09823	0.044689	2.33431e-133	2	27.4921	1.57736e-07	0.9636	96.36	TRUE				1.15037	0.045782	2.51189e-139	0.045122	0.205761	0.826421
6-25890886-G-T	rs75240935	6	25890886	T	G	0.0168	1.04803	0.043207	5.71635e-130	3	117.254	3.45543e-26	0.9829	98.29	TRUE	0	0.149242	0.9996	1.2681	0.047758	2.38232e-155	0.103201	0.138249	0.455376
6-25012478-C-T	rs182490757	6	25012478	T	C	0.0111	1.14222	0.053072	9.64088e-103	2	10.8054	0.00101207	0.9075	90.75	TRUE				1.17166	0.053822	4.54988e-105	0.108297	0.318982	0.734228
7-5397122-C-T	rs748670681	7	5397122	T	C	0.0159	0.850587	0.048067	4.50542e-70	2	1.242	0.265086	0.1948	19.48	FALSE				0.848577	0.048101	1.17869e-69	2.27804	1.28176	0.0755214
6-24131597-C-T	rs181082758	6	24131597	C	T	0.0184	0.759103	0.045853	1.47298e-61	2	2.8083	0.0937796	0.6439	64.39	TRUE				0.766346	0.046057	3.6241e-62	-0.056064	0.488594	0.908647
6-34158245-A-AT	rs545692290	6	34158245	AT	A	0.0108	0.843587	0.053186	1.17932e-56	3	33.6882	4.8385e-08	0.9406	94.06	TRUE	0.501866	0.44738	0.2621	0.943275	0.056043	1.43847e-63	-0.153354	0.182196	0.399958
6-36329372-A-G	rs187169468	6	36329372	A	G	0.0108	0.654266	0.057405	4.30702e-30	3	16.0731	0.000323419	0.8756	87.56	TRUE	0.554778	0.320841	0.08367	0.736737	0.061618	6.00344e-33	-0.029222	0.181471	0.872071
6-34677999-G-GA	rs150422844	6	34677999	GA	G	0.0251	0.492816	0.043673	1.56901e-29	3	63.111	1.97527e-14	0.9683	96.83	TRUE	-0.031499	0.216368	0.8826	0.685477	0.049978	8.18465e-43	-0.149924	0.098733	0.128895
6-35791789-C-T	rs114626523	6	35791789	T	C	0.0344	0.425224	0.03944	4.20936e-27	3	53.1218	2.91566e-12	0.9624	96.24	TRUE	0.030872	0.106303	0.7717	0.612447	0.04711	1.22011e-38	-0.051244	0.098149	0.6016
5-96775667-A-G	rs13160562	5	96775667	A	G	0.2962	-0.199044	0.018683	1.6719e-26	3	1.4599	0.481922	0	0	FALSE	-0.203757	0.039902	3.036e-07	-0.217736	0.026923	6.10099e-16	-0.165512	0.034153	1.25823e-06
6-36864246-C-T	rs116396989	6	36864246	T	C	0.0122	0.598554	0.058758	2.27373e-24	3	8.6094	0.0135048	0.7677	76.77	TRUE	0.083382	0.241902	0.7303	0.675201	0.064714	1.74301e-25	0.31732	0.172075	0.0651718
2-62332070-C-T	rs6759003	2	62332070	C	T	0.6378	-0.159269	0.016991	7.01552e-21	3	4.2507	0.119389	0.5295	52.95	TRUE	-0.195567	0.036475	8.755e-08	-0.174381	0.024102	4.65157e-13	-0.105469	0.031772	0.000901654
7-6161112-C-CCAAT	rs576914083	7	6161112	CCAAT	C	0.4297	-0.625285	0.070481	7.20444e-19	2	0.0358	0.849903	0	0	FALSE				-0.624824	0.070523	8.01309e-19	-1.01097	2.03927	0.620072
6-23476411-A-G	rs139365451	6	23476411	G	A	0.0132	0.514544	0.060841	2.73858e-17	2	1.8973	0.168379	0.4729	47.29	FALSE				0.539295	0.063439	1.87932e-17	0.230789	0.2148	0.282627
1-67240275-A-G	rs11209026	1	67240275	A	G	0.0608	-0.336059	0.039897	3.66242e-17	3	1.833	0.399916	0	0	FALSE	-0.401457	0.083987	2.37e-06	-0.35995	0.061745	5.55431e-09	-0.266747	0.06679	6.501e-05
6-35195772-C-T	rs12201228	6	35195772	C	T	0.0461	0.276467	0.034634	1.43419e-15	3	19.2241	6.69164e-05	0.896	89.6	TRUE	0.026652	0.095467	0.7801	0.379376	0.041886	1.33783e-19	0.073539	0.08059	0.361506
6-37385018-A-AT	rs1476171737,rs200150603	6	37385018	AT	A	0.0152	0.463226	0.060131	1.32311e-14	2	13.4092	0.000250399	0.9254	92.54	TRUE				0.54978	0.06461	1.75146e-17	-0.096935	0.164366	0.555358
1-200905600-A-G	rs55838263	1	200905600	G	A	0.2673	-0.134963	0.019545	5.01275e-12	3	5.2078	0.0739833	0.616	61.6	TRUE	-0.146694	0.040515	0.0003139	-0.174616	0.029396	2.84695e-09	-0.072659	0.034275	0.0340157
7-6686218-C-T	rs569579097	7	6686218	T	C	0.0164	0.371227	0.0552	1.75446e-11	2	2.9256	0.0871873	0.6582	65.82	TRUE				0.36897	0.055216	2.3518e-11	4.32101	2.3099	0.0613932
1-154423363-C-T	rs6684439	1	154423363	T	C	0.3759	-0.113445	0.01756	1.0443e-10	3	0.1317	0.936266	0	0	FALSE	-0.119559	0.036846	0.001248	-0.116693	0.025766	5.93089e-06	-0.10405	0.03162	0.000999494
6-22953386-A-G	rs149679145	6	22953386	G	A	0.0192	0.351598	0.055153	1.83004e-10	2	10.3884	0.00126813	0.9037	90.37	TRUE				0.421763	0.059294	1.13475e-12	-0.098769	0.150222	0.510871
5-40550943-C-T	rs75300841	5	40550943	C	T	0.109	0.150241	0.025048	1.99594e-09	3	0.5616	0.755195	0	0	FALSE	0.13582	0.058865	0.02229	0.165689	0.032771	4.28213e-07	0.122917	0.0517	0.0174293
6-22438221-A-AT	rs368789367	6	22438221	AT	A	0.0158	0.345367	0.058723	4.07152e-09	2	3.6689	0.0554364	0.7274	72.74	TRUE				0.380633	0.061542	6.21269e-10	-0.013391	0.196288	0.945609
6-37888406-A-C	rs138369983	6	37888406	C	A	0.0138	0.346258	0.059846	7.21704e-09	2	2.9793	0.0843357	0.6644	66.44	TRUE				0.343582	0.059866	9.51481e-09	4.33384	2.31099	0.0607491
1-24974050-C-T	rs11249221	1	24974050	C	T	0.5055	0.094638	0.016589	1.16329e-08	3	6.1543	0.0460899	0.675	67.5	TRUE	0.08273	0.036023	0.02241	0.13188	0.023277	1.4646e-08	0.036119	0.031346	0.249215
17-78545119-C-CTG	rs139622053	17	78545119	C	CTG	0.011	0.389999	0.068668	1.35068e-08	3	0.8174	0.664514	0	0	FALSE	0.317866	0.199076	0.1104	0.431931	0.08308	2.0042e-07	0.288615	0.154363	0.0615234
21-39078097-A-G	rs440252	21	39078097	G	A	0.2057	0.108552	0.019841	4.47476e-08	3	0.7153	0.699306	0	0	FALSE	0.147341	0.050375	0.003632	0.102987	0.025392	4.99655e-05	0.097371	0.040991	0.0175283

## Sheet: ST4_Consensus_Het
Heterogeneity metrics for consensus fine-mapped variants
SNPID	rsID	CHR	BP	EA	NEA	EAF	Beta	SE	P_value	PP_SUSIE	PP_FINEMAP	PP_POLYFUN_SUSIE	PP_POLYFUN_FINEMAP	N_Methods_Pip05	Mean_PIP	LEAD_SNP	N_STUDIES	Q	Q_P_value	I2	I2_Percent	High_Heterogeneity_I2_Gt_50	Beta_MVP	SE_MVP	P_value_MVP	Beta_FG	SE_FG	P_value_FG	Beta_UKB	SE_UKB	P_value_UKB
1-24949368-C-T	rs1293203	1	24949368	T	C	0.335	-0.070828	0.017987	8.22348e-05	1	1	1	1	4	1	1-24974050-C-T	3	1.7105	0.425186	0	0	FALSE	-0.112435	0.039641	0.004667	-0.069003	0.025612	0.00705619	-0.045352	0.032788	0.166613
2-62322149-C-T	rs4672503	2	62322149	T	C	0.2591	0.153425	0.018916	5.03137e-16	1	1	1	1	4	1	2-62332070-C-T	3	10.6784	0.00479968	0.8127	81.27	TRUE	0.227403	0.039957	1.484e-08	0.173416	0.027101	1.56502e-10	0.062251	0.035207	0.0770353
6-24921905-C-T	rs139600027	6	24921905	T	C	0.0292	0.553106	0.039161	2.70746e-45	1	1	1	1	4	1	6-25012478-C-T	3	33.5657	5.14392e-08	0.9404	94.04	TRUE	0.151521	0.146024	0.2999	0.673607	0.044348	4.17638e-52	0.114331	0.101685	0.260859
6-24001946-C-T	rs9379628	6	24001946	T	C	0.9017	-0.226282	0.026443	1.15608e-17	1	1	1	1	4	1	6-24131597-C-T	3	24.2456	5.43407e-06	0.9175	91.75	TRUE	-0.112435	0.063223	0.07669	-0.331618	0.034235	3.44112e-22	-0.038373	0.055325	0.487936
6-23824815-A-C	rs1359432	6	23824815	A	C	0.6721	-0.076737	0.017333	9.5413e-06	1	1	1	1	4	1	6-23476411-A-G	3	6.2703	0.0434925	0.681	68.1	TRUE	0.008133	0.038642	0.8335	-0.104644	0.023672	9.84374e-06	-0.084785	0.033817	0.0121711
6-26128218-C-T	rs198811	6	26128218	T	C	0.6316	-0.159211	0.017101	1.27828e-20	1	1	1	1	4	1	6-25890886-G-T	3	89.8389	3.10258e-20	0.9777	97.77	TRUE	-0.002996	0.036906	0.9387	-0.323061	0.024318	2.82813e-40	0.004124	0.031715	0.896546
6-25453260-A-C	rs72831278	6	25453260	A	C	0.0659	-0.121877	0.033063	0.0002276	1	1	1	1	4	1	6-25012478-C-T	3	18.4907	9.65587e-05	0.8918	89.18	TRUE	-0.065788	0.073664	0.3708	-0.240867	0.044583	6.56568e-08	0.095931	0.066315	0.14801
6-30251026-C-T	rs9391804	6	30251026	C	T	0.0257	1.06887	0.031512	3.41727e-252	1	1	1	1	4	1	6-30274555-C-T	3	18.5764	9.25097e-05	0.8923	89.23	TRUE	0.966795	0.0852	3.443e-23	1.13506	0.036031	8.14704e-218	0.696032	0.100487	4.31122e-12
6-26461951-A-G	rs6941966	6	26461951	G	A	0.9239	-0.449077	0.025985	6.39977e-67	1	1	1	1	4	1	6-26577279-C-T	3	77.2491	1.68102e-17	0.9741	97.41	TRUE	-0.223943	0.06591	0.0007854	-0.601633	0.03153	3.61243e-81	-0.034133	0.063897	0.593215
6-26489243-A-C	rs74917660	6	26489243	A	C	0.0761	0.445446	0.025933	3.97343e-66	1	1	1	1	4	1	6-26577279-C-T	3	76.6324	2.28815e-17	0.9739	97.39	TRUE	0.220148	0.065789	0.0009196	0.596858	0.031448	2.5293e-80	0.032533	0.063924	0.6108
6-29160062-A-G	rs41317563	6	29160062	A	G	0.0676	-0.178861	0.033148	6.8219e-08	1	1	1	1	4	1	6-29281961-C-T	3	2.1956	0.333612	0.0891	8.91	FALSE	-0.135405	0.069928	0.04998	-0.225276	0.045729	8.37761e-07	-0.120323	0.066319	0.069629
6-26445446-A-G	rs10946832	6	26445446	G	A	0.1142	0.334682	0.023128	1.85387e-47	1	1	1	1	4	1	6-26577279-C-T	3	89.1698	4.3353e-20	0.9776	97.76	TRUE	0.154317	0.052592	0.00356	0.508998	0.029891	5.06757e-65	0.000542	0.050721	0.991482
6-26097156-C-T	rs6918586	6	26097156	C	T	0.3715	0.160213	0.017104	7.45867e-21	1	1	1	1	4	1	6-25890886-G-T	3	85.7767	2.36497e-19	0.9767	97.67	TRUE	0.004611	0.036955	0.9001	0.320502	0.024333	1.27644e-39	0.00297	0.031669	0.925271
6-25321645-A-G	rs2473167	6	25321645	G	A	0.9583	-0.550352	0.034996	1.0035e-55	1	1	1	1	4	1	6-25012478-C-T	3	44.7548	1.91257e-10	0.9553	95.53	TRUE	-0.363253	0.119366	0.002806	-0.689123	0.041097	4.17061e-63	-0.102787	0.08052	0.201764
6-31597607-A-G	rs35266973	6	31597607	G	A	0.1924	0.645041	0.017679	1.80143e-291	1	1	1	1	4	1	6-32066399-A-AAATC	3	16.2458	0.000296662	0.8769	87.69	TRUE	0.7034	0.040835	5.547e-59	0.679822	0.023539	2.11836e-183	0.522093	0.035462	4.61743e-49
6-30539514-A-G	rs189005954	6	30539514	A	G	0.0147	1.27195	0.039831	9.06147e-224	1	1	1	1	4	1	6-30274555-C-T	3	135.143	4.50812e-30	0.9852	98.52	TRUE	-0.151003	0.173286	0.3842	1.42476	0.041944	6.62217e-253	-0.107233	0.186922	0.566187
6-32940196-C-T	rs147725790	6	32940196	C	T	0.028	1.18319	0.031821	1.2894e-302	1	1	1	1	4	1	6-32940196-C-T	3	211.529	1.167e-46	0.9905	99.05	TRUE	0.109369	0.128807	0.3954	1.37193	0.03437	0	0.006325	0.111267	0.954672
6-36864246-C-T	rs116396989	6	36864246	T	C	0.0122	0.598554	0.058758	2.27373e-24	1	1	1	1	4	1	6-36864246-C-T	3	8.6094	0.0135048	0.7677	76.77	TRUE	0.083382	0.241902	0.7303	0.675201	0.064714	1.74301e-25	0.31732	0.172075	0.0651718
7-6496304-A-G	rs6946483	7	6496304	G	A	0.727	-0.087539	0.018149	1.41104e-06	1	1	1	1	4	1	7-6686218-C-T	3	6.4583	0.0395908	0.6903	69.03	TRUE	-0.086178	0.040227	0.03296	-0.12396	0.024801	5.78655e-07	-0.013865	0.035527	0.696343
21-39041176-A-G	rs9974632	21	39041176	A	G	0.2559	0.076618	0.018602	3.80754e-05	1	1	1	1	4	1	21-39078097-A-G	3	2.8965	0.234977	0.3095	30.95	FALSE	0.133874	0.043055	0.001935	0.05085	0.025421	0.0454684	0.087807	0.035287	0.0128325
6-35823446-C-T	rs372152238	6	35823446	C	T	0.0334	-0.083609	0.070857	0.238011	1	1	1	1	4	1	6-35791789-C-T	2	1.6002	0.205868	0.3751	37.51	FALSE	0.014302	0.104935	0.8913				-0.165667	0.096065	0.0846116
6-33934870-G-T	rs60982402	6	33934870	T	G	0.0377	0.647514	0.035302	3.8151e-75	1	1	1	1	4	1	6-33637970-A-G	3	88.3664	6.4786e-20	0.9774	97.74	TRUE	0.311155	0.094651	0.001227	0.871321	0.042863	7.26608e-92	0.072299	0.082618	0.381518
6-33934870-G-T	rs60982402	6	33934870	T	G	0.0377	0.647514	0.035302	3.8151e-75	1	1	1	1	4	1	6-34158245-A-AT	3	88.3664	6.4786e-20	0.9774	97.74	TRUE	0.311155	0.094651	0.001227	0.871321	0.042863	7.26608e-92	0.072299	0.082618	0.381518
6-34423673-C-T	rs149178129	6	34423673	T	C	0.0111	0.816417	0.052733	4.57618e-54	1	1	1	1	4	1	6-34158245-A-AT	3	20.3708	3.77171e-05	0.9018	90.18	TRUE	0.188984	0.352753	0.5921	0.895126	0.055553	2.063e-58	0.073598	0.190531	0.699289
6-31913532-C-T	rs532086	6	31913532	C	T	0.1546	0.654177	0.019819	6.2811e-239	1	1	1	1	4	1	6-32066399-A-AAATC	3	204.2	4.55584e-45	0.9902	99.02	TRUE	1.05297	0.057055	1.676e-61	0.758577	0.02484	8.03526e-205	0.182188	0.040225	5.91943e-06
6-33505008-A-G	rs141706335	6	33505008	G	A	0.0246	0.765592	0.03651	1.24258e-97	1	1	1	1	4	1	6-33637970-A-G	3	35.3212	2.13841e-08	0.9434	94.34	TRUE	0.486946	0.140923	0.0008114	0.848895	0.039464	1.23595e-102	0.082448	0.131579	0.530921
6-32614771-A-G	rs9271328	6	32614771	G	A	0.426	-0.333772	0.017562	1.54514e-80	1	1	1	1	4	1	6-32940196-C-T	3	14.176	0.000835047	0.8589	85.89	TRUE	-0.394741	0.040014	8.75e-23	-0.372136	0.025095	9.4973e-50	-0.237635	0.031163	2.42829e-14
6-32797719-A-C	rs141454996	6	32797719	A	C	0.0126	1.48689	0.041986	1.04237e-274	1	1	1	1	4	1	6-32940196-C-T	2	1.3338	0.24813	0.2503	25.03	FALSE				1.48599	0.041993	2.76694e-274	4.09649	2.25997	0.0698892
6-31910718-A-G	rs622871	6	31910718	G	A	0.701	-0.337708	0.017811	3.634e-80	1	1	1	1	4	1	6-32066399-A-AAATC	3	251.326	2.66289e-55	0.992	99.2	TRUE	-0.876302	0.049826	3.506e-61	-0.401436	0.023175	3.21662e-67	0.040464	0.033568	0.228036
6-32643585-C-T	rs554680493	6	32643585	T	C	0.045	0.67691	0.028804	4.01545e-122	0.99978	1	0.99978	1	4	0.99989	6-32940196-C-T	3	39.1445	3.16136e-09	0.9489	94.89	TRUE	0.196258	0.126986	0.1223	0.750265	0.031107	1.59588e-128	0.258274	0.095399	0.00678297
6-37029304-A-G	rs142526981	6	37029304	A	G	0.0112	0.532375	0.059553	3.90613e-19	0.999992	0.999522	0.999992	0.998147	4	0.999413	6-36864246-C-T	3	17.6292	0.000148546	0.8866	88.66	TRUE	-0.263902	0.239852	0.2715	0.631003	0.064374	1.10306e-22	0.104556	0.20727	0.61395
6-36060904-A-C	rs114465605	6	36060904	C	A	0.019	0.436712	0.044488	9.56522e-23	0.998226	1	0.998226	1	4	0.999113	6-35791789-C-T	3	19.5162	5.78242e-05	0.8975	89.75	TRUE	-0.205387	0.202493	0.311	0.505571	0.047188	8.75185e-27	-0.043594	0.177384	0.805865
6-26204950-A-C	rs116339316	6	26204950	A	C	0.018	0.997253	0.040574	2.15034e-133	0.998794	0.997482	0.998794	0.997978	4	0.998262	6-25890886-G-T	3	80.2	3.84405e-18	0.9751	97.51	TRUE	-0.161268	0.197761	0.4149	1.13203	0.043326	1.7378e-150	0.13885	0.142662	0.330414
6-37073457-C-T	rs9349021	6	37073457	C	T	0.0193	0.317465	0.043806	4.25713e-13	0.994485	1	0.994485	1	4	0.997243	6-37385018-A-AT	3	1.7071	0.425903	0	0	FALSE	0.341083	0.288731	0.2376	0.326042	0.044869	3.68808e-13	-0.048707	0.283875	0.863769
6-33682966-A-G	rs2296329	6	33682966	G	A	0.2122	0.274278	0.018598	3.17466e-49	0.986998	1	0.986998	1	4	0.993499	6-34158245-A-AT	3	167.541	4.15849e-37	0.9881	98.81	TRUE	-0.066724	0.045238	0.1406	0.464928	0.023761	2.97098e-85	0.003352	0.039798	0.932885
6-36475866-A-G	rs76847127	6	36475866	G	A	0.0278	0.453155	0.046078	7.99933e-23	1	0.979521	1	0.978174	4	0.989424	6-36864246-C-T	3	34.0008	4.13836e-08	0.9412	94.12	TRUE	0.204935	0.152742	0.18	0.642493	0.05662	7.64188e-30	0.036438	0.09277	0.694482
7-6501305-A-C	rs6463569	7	6501305	A	C	0.1931	0.082593	0.020236	4.47278e-05	0.93063	1	0.93063	1	4	0.965315	7-6686218-C-T	3	4.393	0.111191	0.5447	54.47	TRUE	0.102808	0.045375	0.02432	0.109222	0.027436	6.86373e-05	0.010625	0.039905	0.790042
6-35569288-C-T	rs74853132	6	35569288	T	C	0.0336	0.415983	0.041117	4.6421e-24	0.81912	0.992896	0.81912	0.992896	4	0.906008	6-35791789-C-T	3	51.6235	6.16743e-12	0.9613	96.13	TRUE	-0.003992	0.111485	0.9739	0.65057	0.052565	3.5051e-35	0.073269	0.081887	0.370917
1-67253446-A-G	rs1343151	1	67253446	A	G	0.3099	-0.123516	0.018983	7.6801e-11	0.776121	1	0.776121	1	4	0.888061	1-67240275-A-G	3	0.4032	0.817422	0	0	FALSE	-0.118672	0.038275	0.002157	-0.113182	0.029147	0.000103098	-0.140417	0.033052	2.15328e-05
6-28363317-A-G	rs17856167	6	28363317	A	G	0.049	0.95988	0.026977	2.66614e-277	0.759437	0.683245	0.759437	1	4	0.80053	6-28189507-A-G	3	233.1	2.41521e-51	0.9914	99.14	TRUE	0.122959	0.088678	0.1655	1.16577	0.03016	0	0.147439	0.08231	0.0732504
6-37073457-C-T	rs9349021	6	37073457	C	T	0.0193	0.317465	0.043806	4.25713e-13	0.53999	0.980372	0.53999	0.980399	4	0.760188	6-36864246-C-T	3	1.7071	0.425903	0	0	FALSE	0.341083	0.288731	0.2376	0.326042	0.044869	3.68808e-13	-0.048707	0.283875	0.863769
1-24944081-C-T	rs1395621	1	24944081	C	T	0.5013	0.06836	0.016659	4.07025e-05	0.995349	0.503554	0.995349	0.511964	4	0.751554	1-24974050-C-T	3	3.6433	0.161756	0.4511	45.11	FALSE	0.107474	0.036072	0.003076	0.078435	0.02349	0.000840543	0.021101	0.031274	0.499857
6-22513685-A-G	rs6922448	6	22513685	A	G	0.583	-0.070756	0.016759	2.42242e-05	1	0.00186876	1	1	3	0.750467	6-22438221-A-AT	3	6.3046	0.0427547	0.6828	68.28	TRUE	-0.063913	0.036514	0.08018	-0.107705	0.023514	4.63863e-06	-0.009161	0.031597	0.771879
6-37021811-C-T	rs831501	6	37021811	C	T	0.0142	0.039317	0.057786	0.496262	1	4.70945e-05	1	1	3	0.750012	6-37385018-A-AT	3	3.4791	0.175601	0.4251	42.51	FALSE	0.495937	0.281298	0.07769	0.029973	0.06038	0.619612	-0.216362	0.282323	0.44346
6-27776099-C-T	rs9348777	6	27776099	C	T	0.0937	0.545768	0.022862	5.98837e-126	1	1	1	0	3	0.75	6-28189507-A-G	3	190.292	4.77073e-42	0.9895	98.95	TRUE	0.043743	0.063926	0.4935	0.73974	0.026841	3.39625e-167	0.02389	0.059708	0.689074
6-22513685-A-G	rs6922448	6	22513685	A	G	0.583	-0.070756	0.016759	2.42242e-05	1	6.42038e-269	1	1	3	0.75	6-22953386-A-G	3	6.3046	0.0427547	0.6828	68.28	TRUE	-0.063913	0.036514	0.08018	-0.107705	0.023514	4.63863e-06	-0.009161	0.031597	0.771879
2-62288176-A-G	rs12467885	2	62288176	A	G	0.3121	0.067689	0.018021	0.000172529	1	0	1	1	3	0.75	2-62332070-C-T	3	3.5151	0.172467	0.431	43.1	FALSE	0.131248	0.039638	0.0009473	0.059095	0.025316	0.0195785	0.037046	0.033662	0.271102
6-28774177-A-G	rs9257168	6	28774177	A	G	0.1501	-0.019231	0.032496	0.553992	1	1	1	0	3	0.75	6-28713367-A-G	2	1.2273	0.267933	0.1852	18.52	FALSE	-0.058269	0.047935	0.2271				0.013969	0.044205	0.752005
5-96746976-A-C	rs26509	5	96746976	C	A	0.6281	0.164599	0.017501	5.20169e-21	1	0	1	1	3	0.75	5-96775667-A-G	3	0.0422	0.979137	0	0	FALSE	0.169603	0.037808	7.095e-06	0.165398	0.025006	3.72992e-11	0.159653	0.032174	6.9714e-07
6-34423673-C-T	rs149178129	6	34423673	T	C	0.0111	0.816417	0.052733	4.57618e-54	1	6.70164e-64	1	1	3	0.75	6-34677999-G-GA	3	20.3708	3.77171e-05	0.9018	90.18	TRUE	0.188984	0.352753	0.5921	0.895126	0.055553	2.063e-58	0.073598	0.190531	0.699289
7-5288373-C-T	rs10263352	7	5288373	T	C	0.0127	0.103061	0.112995	0.361721	1	0	1	1	3	0.75	7-5397122-C-T	2	1.7172	0.190058	0.4176	41.76	FALSE	-0.059212	0.167639	0.7258				0.23817	0.152965	0.119465
6-37029304-A-G	rs142526981	6	37029304	A	G	0.0112	0.532375	0.059553	3.90613e-19	1	1	1	1.50136e-194	3	0.75	6-37385018-A-AT	3	17.6292	0.000148546	0.8866	88.66	TRUE	-0.263902	0.239852	0.2715	0.631003	0.064374	1.10306e-22	0.104556	0.20727	0.61395
6-30752132-A-G	rs12202428	6	30752132	G	A	0.0432	0.813688	0.027591	3.80059e-191	1	2.18046e-30	1	0.999999	3	0.75	6-30274555-C-T	3	7.3775	0.025003	0.7289	72.89	TRUE	0.955811	0.06615	1.848e-37	0.763932	0.033782	3.1842e-113	0.866944	0.069207	5.32721e-36
7-5420919-C-T	rs79032618	7	5420919	T	C	0.0488	0.354828	0.032047	1.71389e-28	0.999989	0	0.999989	1	3	0.749995	7-5397122-C-T	3	15.4445	0.000442867	0.8705	87.05	TRUE	0.026549	0.135047	0.8444	0.410816	0.035108	1.25228e-31	0.099857	0.096423	0.300384
6-25169785-C-T	rs77831243	6	25169785	C	T	0.0226	0.572333	0.048227	1.74552e-32	0.984964	1	0.984964	1.50519e-76	3	0.742482	6-25012478-C-T	3	62.1192	3.24338e-14	0.9678	96.78	TRUE	0.16299	0.129964	0.2099	0.837827	0.059064	1.1324e-45	-0.044465	0.109047	0.683449
2-62333197-A-G	rs4672505	2	62333197	G	A	0.6384	-0.158305	0.016987	1.17161e-20	0.95043	0	0.95043	1	3	0.725215	2-62332070-C-T	3	4.6661	0.0970006	0.5714	57.14	TRUE	-0.19721	0.036415	6.623e-08	-0.173557	0.024099	5.93745e-13	-0.102116	0.03179	0.00131707
6-35814191-A-G	rs115403019	6	35814191	G	A	0.0348	0.399129	0.039177	2.24754e-24	0.603681	0.830613	0.603681	0.830609	4	0.717146	6-35791789-C-T	3	70.3968	5.17045e-16	0.9716	97.16	TRUE	0.016943	0.108912	0.8765	0.61592	0.047096	4.39238e-39	-0.163935	0.092701	0.0769892
1-24951960-A-C	rs1507099	1	24951960	C	A	0.6522	0.058749	0.017813	0.000973425	0.666328	0.77065	0.666328	0.759354	4	0.715665	1-24974050-C-T	3	1.1442	0.564329	0	0	FALSE	0.09091	0.037682	0.01635	0.056796	0.02583	0.0278882	0.037955	0.032472	0.24246
7-6910117-A-C	rs6463601	7	6910117	C	A	0.0785	0.15164	0.0277	4.39234e-08	0.865766	2.6883e-108	0.865766	1	3	0.682883	7-6686218-C-T	3	16.5675	0.000252588	0.8793	87.93	TRUE	0.017757	0.079849	0.824	0.221801	0.032761	1.28558e-11	-0.055021	0.068246	0.42012
2-62294970-A-G	rs4558575	2	62294970	A	G	0.6692	-0.080856	0.017787	5.47082e-06	0.687391	0	0.687391	1	3	0.593696	2-62332070-C-T	3	4.6286	0.0988353	0.5679	56.79	TRUE	-0.155293	0.039055	6.955e-05	-0.064579	0.025029	0.00987461	-0.05575	0.033168	0.0927962
6-22486745-C-T	rs6920470	6	22486745	C	T	0.4485	0.082189	0.016591	7.2738e-07	0.574834	4.42115e-267	0.574834	1	3	0.537417	6-22953386-A-G	3	8.2881	0.0158587	0.7587	75.87	TRUE	0.064219	0.035882	0.0741	0.126447	0.023337	6.01631e-08	0.016212	0.031309	0.604591
6-28228940-C-T	rs2299031	6	28228940	C	T	0.0467	0.907657	0.026984	4.78885e-248	0.52782	1.85632e-34	0.52782	1	3	0.51391	6-28189507-A-G	3	191.513	2.59091e-42	0.9896	98.96	TRUE	0.156537	0.09944	0.1159	1.07536	0.029593	4.09261e-289	0.021809	0.087565	0.803311
1-200921963-C-T	rs296546	1	200921963	C	T	0.7128	0.1079	0.01894	1.22058e-08	0.511543	0	0.511543	1	3	0.505772	1-200905600-A-G	3	3.7183	0.155803	0.4621	46.21	FALSE	0.151754	0.040602	0.0001997	0.121528	0.027531	1.01344e-05	0.056157	0.034069	0.0992842
6-25419469-A-G	rs72831246	6	25419469	A	G	0.0666	0.278203	0.028916	6.51872e-22	0.530776	0.53002	0.530776	4.89359e-68	3	0.397893	6-25012478-C-T	3	22.2654	1.46259e-05	0.9102	91.02	TRUE	-0.012916	0.08115	0.8702	0.361051	0.034291	6.34016e-26	0.142651	0.071859	0.0471259

## Sheet: ST5_LOO_Lead
Leave-one-cohort-out results for lead loci
SNPID	rsID	CHR	BP	P_value	SNP_X	P_value_Exclude_MVP	Beta_Exclude_MVP	SE_Exclude_MVP	SNP_Y	P_value_Exclude_FinnGen	Beta_Exclude_FinnGen	SE_Exclude_FinnGen	SNP	P_value_Exclude_UKB	Beta_Exclude_UKB	SE_Exclude_UKB
6-31566233-C-CTT	rs35119287	6	31566233	0	rs35119287	0	0.882769	0.0195117	rs35119287	6.37335e-148	0.714311	0.0275778	rs35119287	0	0.952808	0.0201283
6-28189507-A-G	rs16893761	6	28189507	0	rs16893761	0	1.1792	0.0301687	rs16893761	0.652123	0.0358778	0.0795843	rs16893761	0	1.17375	0.030232
6-29281961-C-T	rs190162014	6	29281961	0	rs190162014	0	1.55146	0.0328475	rs190162014	0.0953669	2.07242	1.24265	rs190162014	0	1.5511	0.032859
6-30274555-C-T	rs139591015	6	30274555	0	rs139591015	0	1.66697	0.0432598	rs139591015	0.310626	1.65538	1.63267	rs139591015	0	1.66698	0.043275
6-31003836-A-G	rs145340163	6	31003836	0	rs145340163	0	1.48516	0.0313363	rs145340163	1.56046e-225	1.56089	0.0486855	rs145340163	0	1.5679	0.0309598
6-28713367-A-G	rs180679588	6	28713367	0	rs180679588	0	1.39832	0.0317347	rs180679588	0.908633	0.052961	0.46148	rs180679588	0	1.40471	0.03181
6-32066399-A-AAATC	rs146024056,rs533543788,rs200818714	6	32066399	0	rs146024056,rs533543788,rs200818714	0	1.29087	0.033327	rs146024056,rs533543788,rs200818714	3.219e-16	0.640849	0.078489	rs146024056,rs533543788,rs200818714	0	1.43384	0.03681
6-32940196-C-T	rs147725790	6	32940196	1.2894e-302	rs147725790	0	1.25298	0.032839	rs147725790	0.549792	0.0503585	0.0842015	rs147725790	0	1.28801	0.0332081
6-27396159-C-T	rs181707255	6	27396159	2.50423e-242	rs181707255	2.51045e-242	1.48288	0.0446063	rs181707255	0.619689	-1.0098	2.03469	rs181707255	1.33946e-242	1.48408	0.044617
6-26577279-C-T	rs192597519	6	26577279	3.65257e-210	rs192597519	3.64493e-210	1.41741	0.0458139	rs192597519	0.612322	-1.00956	1.99218	rs192597519	1.97121e-210	1.41869	0.045826
6-33637970-A-G	rs144980225	6	33637970	2.33431e-133	rs144980225	2.34076e-133	1.09823	0.0446892	rs144980225	0.826422	0.045122	0.205761	rs144980225	2.51388e-139	1.15037	0.045782
6-25890886-G-T	rs75240935	6	25890886	5.71635e-130	rs75240935	1.12766e-141	1.14391	0.0451405	rs75240935	0.583947	0.0555409	0.101421	rs75240935	4.18581e-141	1.15031	0.0454858
6-25012478-C-T	rs182490757	6	25012478	9.64088e-103	rs182490757	9.64088e-103	1.14222	0.0530718	rs182490757	0.734227	0.108297	0.318982	rs182490757	4.54841e-105	1.17166	0.053822
7-5397122-C-T	rs748670681	7	5397122	4.50542e-70	rs748670681	4.51713e-70	0.850587	0.0480672	rs748670681	0.075523	2.27804	1.28176	rs748670681	1.1814e-69	0.848577	0.048101
6-24131597-C-T	rs181082758	6	24131597	1.47298e-61	rs181082758	1.47654e-61	0.759103	0.0458537	rs181082758	0.908647	-0.056064	0.488594	rs181082758	3.63169e-62	0.766346	0.046057
6-34158245-A-AT	rs545692290	6	34158245	1.17932e-56	rs545692290	1.64966e-56	0.848485	0.0535662	rs545692290	0.721523	-0.0601429	0.16874	rs545692290	1.23857e-63	0.936455	0.0556084
6-36329372-A-G	rs187169468	6	36329372	4.30702e-30	rs187169468	1.84786e-29	0.657557	0.0583463	rs187169468	0.477009	0.112325	0.157955	rs187169468	1.55757e-33	0.730264	0.0605121
6-34677999-G-GA	rs150422844	6	34677999	1.56901e-29	rs150422844	7.26883e-31	0.515081	0.0445907	rs150422844	0.149335	-0.129514	0.0898231	rs150422844	1.52967e-40	0.649161	0.0486958
6-35791789-C-T	rs114626523	6	35791789	4.20936e-27	rs114626523	1.40966e-30	0.488173	0.042471	rs114626523	0.851979	-0.0134558	0.0721124	rs114626523	3.41932e-33	0.516977	0.0430701
5-96775667-A-G	rs13160562	5	96775667	1.6719e-26	rs13160562	8.64853e-21	-0.197721	0.0211434	rs13160562	2.51944e-12	-0.181683	0.0259465	rs13160562	1.1757e-21	-0.213363	0.0223179
6-36864246-C-T	rs116396989	6	36864246	2.27373e-24	rs116396989	2.11886e-25	0.630856	0.0605721	rs116396989	0.0886655	0.238719	0.140218	rs116396989	2.74785e-24	0.635675	0.0625156
2-62332070-C-T	rs6759003	2	62332070	7.01552e-21	rs6759003	7.8184e-15	-0.14921	0.0192021	rs6759003	1.6936e-09	-0.144339	0.0239576	rs6759003	2.4232e-19	-0.18082	0.0201085
7-6161112-C-CCAAT	rs576914083	7	6161112	7.20444e-19	rs576914083	7.20362e-19	-0.625285	0.0704809	rs576914083	0.62007	-1.01097	2.03927	rs576914083	8.0114e-19	-0.624824	0.070523
6-23476411-A-G	rs139365451	6	23476411	2.73858e-17	rs139365451	2.7389e-17	0.514544	0.060841	rs139365451	0.282627	0.230789	0.2148	rs139365451	1.87963e-17	0.539295	0.063439
1-67240275-A-G	rs11209026	1	67240275	3.66242e-17	rs11209026	2.71407e-12	-0.317001	0.0453391	rs11209026	1.05369e-09	-0.318935	0.0522753	rs11209026	5.14328e-14	-0.374513	0.0497478
6-35195772-C-T	rs12201228	6	35195772	1.43419e-15	rs12201228	2.73166e-17	0.314331	0.0371659	rs12201228	0.38029	0.0540294	0.0615816	rs12201228	4.23099e-17	0.322437	0.0383566
6-37385018-A-AT	rs1476171737,rs200150603	6	37385018	1.32311e-14	rs1476171737,rs200150603	1.32297e-14	0.463226	0.0601312	rs1476171737,rs200150603	0.555358	-0.096935	0.164366	rs1476171737,rs200150603	1.75124e-17	0.54978	0.06461
1-200905600-A-G	rs55838263	1	200905600	5.01275e-12	rs55838263	3.88489e-09	-0.131405	0.0223135	rs55838263	7.59175e-05	-0.103542	0.0261673	rs55838263	4.08414e-12	-0.164986	0.023793
7-6686218-C-T	rs569579097	7	6686218	1.75446e-11	rs569579097	1.75475e-11	0.371227	0.0552002	rs569579097	0.0613939	4.32101	2.3099	rs569579097	2.35217e-11	0.36897	0.055216
1-154423363-C-T	rs6684439	1	154423363	1.0443e-10	rs6684439	2.27592e-08	-0.111648	0.0199742	rs6684439	4.02019e-06	-0.110628	0.0239956	rs6684439	2.53251e-08	-0.117634	0.0211154
6-22953386-A-G	rs149679145	6	22953386	1.83004e-10	rs149679145	1.83036e-10	0.351598	0.0551531	rs149679145	0.510868	-0.098769	0.150222	rs149679145	1.13481e-12	0.421763	0.059294
5-40550943-C-T	rs75300841	5	40550943	1.99594e-09	rs75300841	2.96998e-08	0.153429	0.0276789	rs75300841	0.000936491	0.128536	0.038845	rs75300841	3.02734e-08	0.158622	0.0286329
6-22438221-A-AT	rs368789367	6	22438221	4.07152e-09	rs368789367	4.07177e-09	0.345367	0.0587234	rs368789367	0.94561	-0.013391	0.196288	rs368789367	6.21298e-10	0.380633	0.061542
6-37888406-A-C	rs138369983	6	37888406	7.21704e-09	rs138369983	7.21581e-09	0.346258	0.0598459	rs138369983	0.0607491	4.33384	2.31099	rs138369983	9.51337e-09	0.343582	0.059866
1-24974050-C-T	rs11249221	1	24974050	1.16329e-08	rs11249221	1.64407e-07	0.0978434	0.0186879	rs11249221	0.0174629	0.0562041	0.0236468	rs11249221	1.9124e-09	0.117403	0.0195506
17-78545119-C-CTG	rs139622053	17	78545119	1.35068e-08	rs139622053	4.65158e-08	0.399741	0.0731572	rs139622053	0.0140502	0.299598	0.121987	rs139622053	6.20203e-08	0.415012	0.0766712
21-39078097-A-G	rs440252	21	39078097	4.47476e-08	rs440252	2.6162e-06	0.10143	0.021586	rs440252	0.000225514	0.117277	0.0317947	rs440252	7.88003e-07	0.111973	0.0226744

## Sheet: ST6_LOO_Consensus
Leave-one-cohort-out results for consensus variants
SNPID	rsID	CHR	BP	P_value	Mean_PIP	N_Methods_Pip05	P_value_Exclude_MVP	Beta_Exclude_MVP	SE_Exclude_MVP	P_value_Exclude_FinnGen	Beta_Exclude_FinnGen	SE_Exclude_FinnGen	P_value_Exclude_UKB	Beta_Exclude_UKB	SE_Exclude_UKB
1-24949368-C-T	rs1293203	1	24949368	8.22348e-05	1	4	0.00293313	-0.0600404	0.020184	0.00405828	-0.0726026	0.0252654	0.00014344	-0.0817939	0.0215125
2-62322149-C-T	rs4672503	2	62322149	5.03137e-16	1	4	7.79111e-10	0.132055	0.0214754	3.59784e-07	0.134432	0.0264157	2.06128e-17	0.190426	0.0224287
6-24921905-C-T	rs139600027	6	24921905	2.70746e-45	1	4	7.74549e-47	0.584228	0.0406502	0.129606	0.126476	0.0834461	8.67774e-50	0.629519	0.0424342
6-24001946-C-T	rs9379628	6	24001946	1.15608e-17	1	4	7.83393e-18	-0.250422	0.0291121	0.0904371	-0.0704916	0.0416347	7.62685e-21	-0.281922	0.0301047
6-23824815-A-C	rs1359432	6	23824815	9.5413e-06	1	4	4.20912e-07	-0.0981132	0.0193928	0.0804461	-0.044486	0.0254482	0.000252647	-0.0738702	0.0201855
6-26128218-C-T	rs198811	6	26128218	1.27828e-20	1	4	1.27327e-25	-0.201921	0.019298	0.96354	0.00109954	0.0240536	8.20805e-29	-0.226167	0.0203061
6-25453260-A-C	rs72831278	6	25453260	0.0002276	1	4	0.000236438	-0.136027	0.036999	0.63294	0.0235385	0.0492858	3.68629e-07	-0.19393	0.0381415
6-30251026-C-T	rs9391804	6	30251026	3.41727e-252	1	4	1.42879e-224	1.08505	0.0339166	2.08741e-39	0.853554	0.0649855	4.35851e-245	1.10953	0.0331855
6-26461951-A-G	rs6941966	6	26461951	6.39977e-67	1	4	2.04948e-67	-0.490509	0.028275	0.00598613	-0.126095	0.0458772	7.29105e-78	-0.531296	0.028443
6-26489243-A-C	rs74917660	6	26489243	3.97343e-66	1	4	1.03343e-66	0.486892	0.0282181	0.00699847	0.123644	0.0458463	5.98766e-77	0.526791	0.0283731
6-29160062-A-G	rs41317563	6	29160062	6.8219e-08	1	4	3.6653e-07	-0.191456	0.0376469	0.00807545	-0.127465	0.0481199	2.18605e-07	-0.198356	0.0382721
6-26445446-A-G	rs10946832	6	26445446	1.85387e-47	1	4	9.20213e-49	0.377931	0.0257518	0.0408947	0.0746455	0.0365087	2.08306e-59	0.4224	0.025987
6-26097156-C-T	rs6918586	6	26097156	7.45867e-21	1	4	8.4922e-26	0.202629	0.0192951	0.878869	0.00366484	0.0240471	1.76368e-28	0.224966	0.020323
6-25321645-A-G	rs2473167	6	25321645	1.0035e-55	1	4	2.7188e-54	-0.567947	0.0366048	0.00577842	-0.184243	0.0667524	1.13221e-63	-0.654589	0.0388584
6-31597607-A-G	rs35266973	6	31597607	1.80143e-291	1	4	1.53767e-227	0.631581	0.0196117	3.10698e-111	0.600041	0.026775	7.54089e-248	0.685703	0.0203934
6-30539514-A-G	rs189005954	6	30539514	9.06147e-224	1	4	4.4293e-239	1.35132	0.0409263	0.30345	-0.130773	0.127079	4.27298e-236	1.33755	0.0407668
6-32940196-C-T	rs147725790	6	32940196	1.2894e-302	1	4	0	1.25298	0.032839	0.549792	0.0503585	0.0842015	0	1.28801	0.0332081
6-36864246-C-T	rs116396989	6	36864246	2.27373e-24	1	4	2.11886e-25	0.630856	0.0605721	0.0886655	0.238719	0.140218	2.74785e-24	0.635675	0.0625156
7-6496304-A-G	rs6946483	7	6496304	1.41104e-06	1	4	1.54802e-05	-0.087887	0.020336	0.0871481	-0.0455522	0.0266288	7.49604e-08	-0.113554	0.0211112
21-39041176-A-G	rs9974632	21	39041176	3.80754e-05	1	4	0.00208733	0.063477	0.020626	9.79741e-05	0.106317	0.0272919	0.000955323	0.0723113	0.0218902
6-35823446-C-T	rs372152238	6	35823446	0.238011	1	4	0.0846122	-0.165667	0.096065	0.238012	-0.083609	0.0708569	0.891589	0.014302	0.104935
6-33934870-G-T	rs60982402	6	33934870	3.8151e-75	1	4	5.49483e-76	0.701865	0.0380473	0.00478669	0.175588	0.062242	6.84852e-88	0.775994	0.0390459
6-33934870-G-T	rs60982402	6	33934870	3.8151e-75	1	4	5.49483e-76	0.701865	0.0380473	0.00478669	0.175588	0.062242	6.84852e-88	0.775994	0.0390459
6-34423673-C-T	rs149178129	6	34423673	4.57618e-54	1	4	1.04308e-54	0.830758	0.0533323	0.552196	0.0996577	0.16764	1.27401e-57	0.878037	0.0548767
6-31913532-C-T	rs532086	6	31913532	6.2811e-239	1	4	5.74467e-177	0.599456	0.021135	1.30445e-46	0.471307	0.0328759	5.50603e-274	0.805487	0.0227751
6-33505008-A-G	rs141706335	6	33505008	1.24258e-97	1	4	6.05791e-96	0.785639	0.0378004	0.00485995	0.270843	0.0961742	6.69542e-104	0.822574	0.038002
6-32614771-A-G	rs9271328	6	32614771	1.54514e-80	1	4	5.79579e-60	-0.319226	0.0195454	1.38386e-33	-0.296949	0.0245864	6.54653e-71	-0.378517	0.0212599
6-32797719-A-C	rs141454996	6	32797719	1.04237e-274	1	4	1.03308e-274	1.48689	0.0419858	0.0698889	4.09649	2.25997	2.74351e-274	1.48599	0.041993
6-31910718-A-G	rs622871	6	31910718	3.634e-80	1	4	6.0412e-42	-0.258797	0.0190714	1.07638e-18	-0.245736	0.0278395	2.70143e-118	-0.485895	0.0210132
6-32643585-C-T	rs554680493	6	32643585	4.01545e-122	0.99989	4	6.84343e-125	0.702982	0.0295745	0.00198254	0.2359	0.0762732	3.85917e-125	0.718902	0.0302137
6-37029304-A-G	rs142526981	6	37029304	3.90613e-19	0.999413	4	1.89441e-21	0.584689	0.0614772	0.735566	-0.0529651	0.156826	4.23602e-20	0.570871	0.0621736
6-36060904-A-C	rs114465605	6	36060904	9.56522e-23	0.999113	4	7.76132e-25	0.469276	0.045602	0.393543	-0.113843	0.133429	1.89881e-24	0.468951	0.0459566
6-26204950-A-C	rs116339316	6	26204950	2.15034e-133	0.998262	4	4.84996e-141	1.04816	0.0414564	0.754855	0.0361264	0.115699	9.37311e-142	1.0728	0.0423222
6-37073457-C-T	rs9349021	6	37073457	4.25713e-13	0.997243	4	8.63731e-13	0.316908	0.0443188	0.480278	0.142883	0.202425	1.81517e-13	0.326397	0.0443368
6-33682966-A-G	rs2296329	6	33682966	3.17466e-49	0.993499	4	1.17074e-63	0.343633	0.0204015	0.362295	-0.0272213	0.0298806	3.76931e-62	0.34997	0.0210358
6-36475866-A-G	rs76847127	6	36475866	7.99933e-23	0.989424	4	4.57368e-23	0.478009	0.0483297	0.301974	0.0818449	0.0792909	1.16901e-28	0.589631	0.0530898
7-6501305-A-C	rs6463569	7	6501305	4.47278e-05	0.965315	4	0.000600726	0.0775748	0.0226081	0.089844	0.050828	0.0299654	4.67238e-06	0.107505	0.0234779
6-35569288-C-T	rs74853132	6	35569288	4.6421e-24	0.906008	4	1.17026e-27	0.482104	0.0442354	0.483968	0.0461935	0.065997	5.1508e-29	0.53152	0.0475451
1-67253446-A-G	rs1343151	1	67253446	7.6801e-11	0.888061	4	1.05051e-08	-0.125096	0.0218609	1.58984e-07	-0.131128	0.0250157	6.772e-07	-0.115197	0.0231888
6-28363317-A-G	rs17856167	6	28363317	2.66614e-277	0.80053	4	3.26221e-298	1.04523	0.0283188	0.0240601	0.136109	0.0603277	2.53114e-300	1.05765	0.0285537
6-37073457-C-T	rs9349021	6	37073457	4.25713e-13	0.760188	4	8.63731e-13	0.316908	0.0443188	0.480278	0.142883	0.202425	1.81517e-13	0.326397	0.0443368
1-24944081-C-T	rs1395621	1	24944081	4.07025e-05	0.751554	4	0.00210461	0.0577559	0.018782	0.0138347	0.058165	0.0236297	9.69104e-06	0.0870823	0.0196843
6-22513685-A-G	rs6922448	6	22513685	2.42242e-05	0.750467	3	0.000119235	-0.0725819	0.0188637	0.172376	-0.0326049	0.0238932	1.59684e-06	-0.094868	0.0197694
6-37021811-C-T	rs831501	6	37021811	0.496262	0.750012	3	0.745066	0.0191985	0.0590448	0.478944	0.141083	0.199269	0.392355	0.0504961	0.0590353
6-27776099-C-T	rs9348777	6	27776099	5.98837e-126	0.75	3	3.11236e-141	0.619397	0.0244811	0.447564	0.03314	0.043635	2.17133e-145	0.635428	0.024748
6-22513685-A-G	rs6922448	6	22513685	2.42242e-05	0.75	3	0.000119235	-0.0725819	0.0188637	0.172376	-0.0326049	0.0238932	1.59684e-06	-0.094868	0.0197694
2-62288176-A-G	rs12467885	2	62288176	0.000172529	0.75	3	0.0115021	0.0511294	0.0202327	0.00286182	0.0765176	0.0256581	0.000177138	0.0799998	0.0213357
6-28774177-A-G	rs9257168	6	28774177	0.553992	0.75	3	0.751999	0.013969	0.044205	0.554003	-0.0192305	0.0324964	0.224144	-0.058269	0.047935
5-96746976-A-C	rs26509	5	96746976	5.20169e-21	0.75	3	1.36718e-16	0.163235	0.019744	2.28916e-11	0.163832	0.0245027	1.33304e-15	0.166678	0.0208569
6-34423673-C-T	rs149178129	6	34423673	4.57618e-54	0.75	3	1.04308e-54	0.830758	0.0533323	0.552196	0.0996577	0.16764	1.27401e-57	0.878037	0.0548767
7-5288373-C-T	rs10263352	7	5288373	0.361721	0.75	3	0.119465	0.23817	0.152965	0.361721	0.103062	0.112995	0.72393	-0.059212	0.167639
6-37029304-A-G	rs142526981	6	37029304	3.90613e-19	0.75	3	1.89441e-21	0.584689	0.0614772	0.735566	-0.0529651	0.156826	4.23602e-20	0.570871	0.0621736
6-30752132-A-G	rs12202428	6	30752132	3.80059e-191	0.75	3	5.74653e-147	0.783754	0.0303583	2.49027e-81	0.913384	0.0478193	3.50562e-157	0.803623	0.0300858
7-5420919-C-T	rs79032618	7	5420919	1.71389e-28	0.749995	3	7.44609e-30	0.374417	0.0329893	0.338535	0.0751041	0.0784734	5.60118e-30	0.38649	0.0339786
6-25169785-C-T	rs77831243	6	25169785	1.74552e-32	0.742482	3	1.1778e-34	0.637699	0.0519351	0.621492	0.0412451	0.0835367	3.87982e-41	0.722307	0.0537715
2-62333197-A-G	rs4672505	2	62333197	1.17161e-20	0.725215	3	1.59487e-14	-0.147485	0.0192046	2.21215e-09	-0.143244	0.0239482	2.37192e-19	-0.180761	0.0200967
6-35814191-A-G	rs115403019	6	35814191	2.24754e-24	0.717146	4	1.81606e-27	0.455929	0.041988	0.212825	-0.0879463	0.0705923	1.60696e-33	0.521562	0.0432276
1-24951960-A-C	rs1507099	1	24951960	0.000973425	0.715665	4	0.0143472	0.0494944	0.0202146	0.01388	0.0605214	0.0245986	0.00148452	0.0677012	0.0213051
7-6910117-A-C	rs6463601	7	6910117	4.39234e-08	0.682883	3	8.68689e-09	0.169957	0.0295343	0.639511	-0.0242992	0.0518791	2.18144e-10	0.192402	0.0303091
2-62294970-A-G	rs4558575	2	62294970	5.47082e-06	0.593696	3	0.00212613	-0.0613756	0.0199789	0.000115689	-0.0974612	0.0252812	1.57577e-05	-0.0909891	0.0210729
6-22486745-C-T	rs6920470	6	22486745	7.2738e-07	0.537417	3	3.25999e-06	0.0870759	0.018711	0.117153	0.0369632	0.023591	3.43007e-08	0.107949	0.0195633
6-28228940-C-T	rs2299031	6	28228940	4.78885e-248	0.51391	3	6.68542e-261	0.967365	0.0280353	0.219726	0.080652	0.0657173	1.28774e-272	1.00061	0.0283636
1-200921963-C-T	rs296546	1	200921963	1.22058e-08	0.505772	3	7.84575e-06	0.0957035	0.0214133	0.00024717	0.0956552	0.0260984	8.86545e-09	0.131048	0.0227865
6-25419469-A-G	rs72831246	6	25419469	6.51872e-22	0.397893	3	3.87023e-25	0.320542	0.0309479	0.167372	0.0742791	0.0537983	5.59428e-22	0.304393	0.0315867

## Sheet: ST7_LOO_Regions
Leave-one-cohort-out region retention summary
Analysis	Gws_Clumped_Regions	Primary_Full_Clumped_Regions_Retained_Within_500kb	Full_Clumped_Regions
exclude_MVP	36	34	36
exclude_FinnGen	16	13	36
exclude_UKB	40	35	36

## Sheet: ST8_cTWAS_LOO
cTWAS gene-locus leave-one-cohort-out sensitivity
Gene_base	Gene_symbol	Combined_PIP	CHR	Gene_Start	Gene_End	Window_Start	Window_End	Best_Full_Snp	Best_Full_Bp	Best_Full_P_value	Best_P_value_Exclude_MVP	Best_Snp_Exclude_MVP	Best_P_value_Exclude_FinnGen	Best_Snp_Exclude_FinnGen	Best_P_value_Exclude_UKB	Best_Snp_Exclude_UKB	N_Leave_One_Out_Gws	Locus_Supported_In_At_Least_Two_Leave_One_Out	Note
ENSG00000164307	ERAP1	1	5	96766240	96809493	96266240	97309493	rs13160562	96775667	1.6719e-26	6.09388e-21	rs142866043,rs3832369	1.43792e-12	rs17401719	1.1757e-21	rs13160562	3	TRUE
ENSG00000174652	ZNF266	1	19	9433600	9435784	8933600	9935784	rs74178175	9769307	0.000228648	0.000403639	rs12985332	0.0010267	rs74178175	0.000870155	rs7258981	0	FALSE
ENSG00000051825	MPHOSPH9	1	12	123242896	123246217	122742896	123746217	rs142628019,rs200474684	123366452	0.000523246	0.000512051	rs56042759	0.00783719	rs561252978	0.00417438	rs6488865	0	FALSE
ENSG00000186468	RPS23	1	5	82275216	82278552	81775216	82778552	5:81989208:G:C	81989208	0.000739417	0.00167482	rs183152885	0.00308991	rs559058594	0.000898291	rs201501762	0	FALSE
ENSG00000143801	PSEN2	1	1	226869765	226987544	226369765	227487544	1:227400313:C:CA	227400313	7.05735e-05	0.00089616	rs144853649	0.00234301	rs202131379	0.000457855	rs144853649	0	FALSE
ENSG00000130956	HABP4	1	9	96450096	96459484	95950096	96959484	rs6477489	96477559	3.94789e-07	1.45307e-05	rs7037607	0.000198789	rs10990702	2.82496e-08	rs2406003	1	FALSE
ENSG00000185499	MUC1	1	1	155147165	155216951	154647165	155716951	rs11799962	155149251	3.31577e-06	8.62509e-07	rs11799962	0.000167983	rs78047974	0.000280373	rs75886730	0	FALSE
ENSG00000127054	INTS11	1	1	1301656	1330125	801656	1830125	rs192206643	1349478	0.000743841	0.000743786	rs192206643	0.00165452	rs143232026	0.0011618	rs28425506	0	FALSE
ENSG00000067182	TNFRSF1A	1	12	6333180	6371511	5833180	6871511	rs4020660	6402491	3.8113e-06	1.73848e-06	rs1800692	0.000800797	rs7958135	6.96051e-08	rs7955466	0	FALSE
ENSG00000156869	FRRS1	1	1	99763817	99787547	99263817	100287547	rs201088558	100049321	0.000294833	0.00145604	rs183727889	0.000104113	rs1339865	0.0018767	rs12743528	0	FALSE
ENSG00000134049	IER3IP1	1	18	47175307	47176347	46675307	47676347	rs150213636	46745512	0.000677911	0.00471601	rs36007614	0.00208919	rs72907154	0.000985238	rs4986203	0	FALSE
ENSG00000100075	SLC25A1	0.999999	22	19144872	19179167	18644872	19679167	rs34549629,rs370727621,rs386394947	19447162	1.58992e-05	7.74591e-06	rs2051670	0.00113683	rs57419021	0.000364769	rs117909206	0	FALSE
ENSG00000109047	RCVRN	0.999981	17	9898215	9917378	9398215	10417378	rs9897103	9859142	1.31648e-05	4.58057e-05	rs4791898	2.03134e-05	rs143910126	2.65077e-05	rs1402656	0	FALSE
ENSG00000004534	RBM6	0.999953	3	49934081	49940636	49434081	50440636	rs144048414	50380921	0.00519132	0.00327672	rs11917680	0.012553	rs567958573	0.00230122	rs144048414	0	FALSE
ENSG00000135945	REV1	0.999824	2	99485874	99490335	98985874	99990335	rs13021035	99824056	0.000339905	0.000234377	rs3833558	0.000466167	rs138283566	0.000377175	rs140882835	0	FALSE
ENSG00000121807	CCR2	0.9998	3	46297882	46354094	45797882	46854094	rs11574443	46408090	1.61046e-05	0.000481463	rs11574443	7.61136e-05	rs11574443	9.27397e-05	rs57046671	0	FALSE
ENSG00000133466	C1QTNF6	0.999774	22	36920907	37213254	36420907	37713254	rs5756537	37174974	5.17449e-06	5.64773e-06	rs5756537	0.000252574	rs9610658	0.000479671	rs2858237	0	FALSE
ENSG00000177697	CD151	0.999761	11	832982	835719	332982	1335719	rs527965633	448303	0.000195136	0.000182472	rs117262763	0.000794081	rs55946720	0.0016762	rs28469016	0	FALSE
ENSG00000153048	CARHSP1	0.999737	16	8788110	8869477	8288110	9369477	rs62031634	9248654	8.36405e-05	0.000200436	rs62031580	0.00152318	rs77101978	0.000500803	rs62031634	0	FALSE
ENSG00000142632	ARHGEF19	0.999645	1	16210794	16213082	15710794	16713082	1:16707044:T:G	16707044	0.00258248	0.00467119	rs144163893	0.000129819	rs552370090	0.0010356	rs848197	0	FALSE
ENSG00000138074	SLC5A6	0.999371	2	27201628	27235922	26701628	27735922	rs2580757	27163219	0.00016673	0.000517103	rs35784342	0.0131097	rs12621136	3.91794e-05	rs7575465	0	FALSE
ENSG00000241258	CRCP	0.999013	7	66111447	66115179	65611447	66615179	rs2302918	66535945	0.00534164	0.0039346	rs10807703	0.00584436	rs190954637	0.00539908	rs188745229	0	FALSE
ENSG00000134283	PPHLN1	0.998731	12	42236664	42304888	41736664	42804888	rs77308467	42614128	0.000403623	0.00147447	rs12815883	0.00111122	rs200439791	0.00222323	rs12827742	0	FALSE
ENSG00000159267	HLCS	0.998236	21	36956858	36989963	36456858	37489963	rs112938967	36789710	5.86643e-05	0.000817719	rs77875339	0.00131678	rs2835749	8.49843e-05	rs112938967	0	FALSE
ENSG00000126266	FFAR1	0.997488	19	35309759	35395494	34809759	35895494	rs2301151	35352183	0.000105722	0.000232871	rs147812476	0.000933599	rs59818484	3.54076e-05	rs396525	0	FALSE
ENSG00000203797	DDO	0.996088	6	110415181	110416044	109915181	110916044	6:110339378:T:A	110339378	0.000133664	0.00161824	rs9487388	0.00158998	rs148101293	0.00978772	rs59073642	0	FALSE
ENSG00000169359	SLC33A1	0.994371	3	155766053	155854340	155266053	156354340	rs5853738,rs3075196	156009690	0.00141325	0.00124415	rs71739830	0.00286298	rs114410849	0.00160014	rs12386373	0	FALSE
ENSG00000095321	CRAT	0.993268	9	129110943	129114629	128610943	129614629	rs35106422	129505356	0.000626061	0.000710987	rs34036994	0.00788566	rs140226376	0.00126236	rs111880298	0	FALSE
ENSG00000136783	NIPSNAP3A	0.991516	9	104746345	104792253	104246345	105292253	9:104935775:A:T	104935775	0.000381355	0.000256575	rs200534993	0.00158099	rs144294650	0.000839174	rs7044407	0	FALSE
ENSG00000168566	SNRNP48	0.990507	6	7589947	7590921	7089947	8090921	rs1819250	7309739	4.6598e-05	9.00011e-05	rs1819250	0.000630448	rs190352051	1.11451e-05	rs11758778	0	FALSE
ENSG00000123213	NLN	0.989818	5	65721867	65724261	65221867	66224261	rs200365905	65318090	0.00123357	0.000669039	rs115162838	0.00159333	rs4700079	0.0017583	rs12519035	0	FALSE
ENSG00000198951	NAGA	0.987686	22	42070505	42090034	41570505	42590034	rs113746456	42103213	2.23517e-05	0.000826315	rs5758742	2.2353e-05	rs113746456	0.000290076	rs4822134	0	FALSE
ENSG00000148600	CDHR1	0.974476	10	84182840	84194464	83682840	84694464	10:83733299:G:C	83733299	0.000679054	0.000136443	rs147694735	0.000299487	rs11813775	0.00349139	rs139028647	0	FALSE
ENSG00000007171	NOS2	0.951436	17	27800806	27879388	27300806	28379388	rs2531896	27847076	4.77003e-07	1.66156e-05	rs2779248	0.000192195	rs34350488	5.46322e-07	rs2779248	0	FALSE
ENSG00000151725	CENPU	0.917915	4	184691799	184734522	184191799	185234522	rs11305976	184856700	7.59212e-05	0.00013761	rs79226560	0.000269551	rs793787	2.29243e-05	rs6831406	0	FALSE
ENSG00000122188	LAX1	0.915738	1	203764731	203769637	203264731	204269637	1:203440575:A:T	203440575	0.000301117	0.00312177	rs4951309	0.000674253	rs146257072	0.0022892	rs183657302	0	FALSE
ENSG00000175426	PCSK1	0.906504	5	96434194	96438676	95934194	96938676	rs13160562	96775667	1.6719e-26	6.09388e-21	rs142866043,rs3832369	1.43792e-12	rs17401719	1.1757e-21	rs13160562	3	TRUE
ENSG00000104450	SPAG1	0.901985	8	100158185	100218035	99658185	100718035	rs117463347	100214810	0.000935603	0.00018317	rs117463347	0.0030283	rs17341067	0.000286607	rs10102516	0	FALSE
ENSG00000153774	CFDP1	0.871994	16	75356634	75437601	74856634	75937601	16:75010714:T:G	75010714	0.00065974	0.000823311	rs551041688	0.00043755	rs116774389	0.000703767	rs112485560	0	FALSE
ENSG00000189367	KIAA0408	0.869167	6	127457700	127553910	126957700	128053910	rs17054975	127724580	0.000704004	0.00148959	rs2121880	0.000116456	rs4585580	0.000991164	rs9482828	0	FALSE
ENSG00000219435	CATSPERZ	0.866229	11	64299527	64333304	63799527	64833304	rs502224	64039521	0.000712726	0.001169	rs4930681	0.000294509	rs2232415	0.00090618	rs4930681	0	FALSE
ENSG00000239704	CDRT4	0.85857	17	15502883	15552007	15002883	16052007	rs7207501	15021767	0.0018468	0.00265193	rs555879937	0.00217916	rs565442367	0.000228758	rs381020	0	FALSE
ENSG00000109689	STIM2	0.855273	4	26815988	26999373	26315988	27499373	rs561074515	27075660	3.51421e-05	3.51418e-05	rs561074515	0.0015691	rs10020744	0.00073581	rs17593228	0	FALSE
ENSG00000095574	IKZF5	0.852288	10	123004406	123009067	122504406	123509067	10:122735427:T:A	122735427	0.000679958	0.00278055	rs149151788	0.000569108	rs11190	0.00209252	rs11363649	0	FALSE
ENSG00000107796	ACTA2	0.818088	10	88990843	88991759	88490843	89491759	rs3740286	88991583	1.5841e-05	5.68313e-05	rs2031610	0.000250489	rs12358054	0.000120844	rs4934470	0	FALSE
ENSG00000166750	SLFN5	0.774341	17	35242289	35284880	34742289	35784880	17:35764321:G:C	35764321	0.00090254	0.000230624	rs75730104	0.000362292	rs7207557	0.000103193	rs45496096	0	FALSE
ENSG00000198933	TBKBP1	0.759475	17	47693188	47698964	47193188	48198964	rs9897063	47496995	1.87618e-06	2.8562e-06	rs9897063	0.000331056	rs8070463	0.000127095	rs8067286	0	FALSE
ENSG00000112303	VNN2	0.732259	6	132719929	132758342	132219929	133258342	rs148594397	132239754	0.00442302	0.0017732	rs77729056	6.928e-05	rs191138047	0.00153064	rs143312199	0	FALSE
ENSG00000176018	LYSMD3	0.723412	5	90529159	90529834	90029159	91029834	rs72779200	90254441	0.000415806	0.000907322	rs12186968	0.00457974	rs114446122	0.000114452	rs13355572	0	FALSE
ENSG00000127831	VIL1	0.722651	2	218406480	218419492	217906480	218919492	2:218404059:C:CA	218404059	0.00132863	0.00296897	rs17838642	0.000610256	rs111767800	0.00882185	rs13033370	0	FALSE
ENSG00000139613	SMARCC2	0.708102	12	56144556	56189702	55644556	56689702	12:55667137:T:A	55667137	0.000277963	0.000978195	rs2069389	0.00843397	rs537771896	0.000949883	rs111244665	0	FALSE
ENSG00000145850	TIMD4	0.674595	5	156963286	156963683	156463286	157463683	rs11362466	157078172	3.03124e-05	0.000441908	rs116543869	5.38048e-05	rs9313957	1.96994e-05	rs4704736	0	FALSE
ENSG00000180817	PPA1	0.652236	10	70211042	70358674	69711042	70858674	rs184379118	70638817	9.4428e-05	3.43485e-05	rs184379118	7.63691e-05	rs7909303	2.94341e-05	rs184379118	0	FALSE
ENSG00000049656	CLPTM1L	0.611701	5	1345359	1345359	845359	1845359	rs12332579	1311083	4.5174e-06	6.05225e-07	rs12332579	3.77084e-05	rs7713218	5.73309e-05	rs2242652	0	FALSE
ENSG00000131435	PDLIM4	0.603545	5	132256712	132257177	131756712	132757177	rs187714353	131941304	0.000679734	0.00147461	rs11575022	0.00138589	rs187714353	0.000159113	rs7733814	0	FALSE
ENSG00000124702	KLHDC3	0.595702	6	43013313	43014118	42513313	43514118	rs6941411	43140205	1.06197e-06	0.00017149	rs6941411	3.44304e-05	rs6933124	3.79854e-05	rs6916141	0	FALSE
ENSG00000143184	XCL1	0.583281	1	168531512	168580821	168031512	169080821	rs1040509	168531746	7.17003e-05	0.000923987	rs1040509	0.00118776	rs7417366	0.000365327	rs1040508	0	FALSE
ENSG00000168140	VASN	0.582177	16	4372121	4372825	3872121	4872825	rs11646063	4389208	0.000517884	0.00033128	rs77116097	0.00095865	rs2601788	0.00121991	rs189921624	0	FALSE
ENSG00000124422	USP22	0.577244	17	21000662	21044605	20500662	21544605	rs62059000	21064619	4.78564e-06	0.000165536	rs62059000	0.00250917	rs150917842	4.55155e-06	rs62059000	0	FALSE
ENSG00000175164	ABO	0.546194	9	133251979	133285044	132751979	133785044	rs636219	133029759	6.53143e-05	5.68455e-05	rs567493	0.000662759	rs55750924	0.000258345	rs7030248	0	FALSE
ENSG00000085382	HACE1	0.515844	6	104859503	104860145	104359503	105360145	rs538140992	104966619	0.00104419	0.00237714	rs41285458	0.00104421	rs538140992	0.000256458	rs142605336	0	FALSE
ENSG00000121410	A1BG	0.507026	19	58330182	58375064	57830182	58875064	rs9941466	58434595	0.000251707	0.000909205	rs12980430	0.00128527	rs150154933	0.000854748	rs9941466	0	FALSE
ENSG00000052795	FNIP2	0.505485	4	158768743	158769820	158268743	159269820	rs543335523	158816784	0.00277512	0.00641314	rs11314959	0.000220055	rs139075496	0.000901053	rs200367933	0	FALSE
ENSG00000177853	ZNF518A	0.504874	10	96125232	96130114	95625232	96630114	rs138725708	96174211	4.85196e-05	0.000574845	rs555848148	0.000848542	rs138725708	0.000194293	rs138725708	0	FALSE

## Sheet: ST9_CrossTrait_LDSC
Cross-trait LD-score regression
Trait	Accession	Genetic_correlation_rg	SE	Z_score	P_value	Trait_H2_Obs	Trait_H2_Obs_SE	Trait_LDSC_Intercept	Trait_LDSC_Intercept_SE	Genetic_Covariance_Intercept	Genetic_Covariance_Intercept_SE	Interpretation
Inflammatory bowel disease	GCST90014444	0.4734	0.122	3.8802	0.00010436	0.0067	0.0016	1.0381	0.0072	0.0347	0.0049	Significant positive genetic correlation
Psoriasis	GCST90472771	0.3529	0.0648	5.4419	5.2703e-08	0.1393	0.0158	1.151	0.0291	0.0085	0.0058	Significant positive genetic correlation
Rheumatoid arthritis	GCST90132223	0.0436	0.0657	0.6635	0.50702	0.0912	0.0115	1.1025	0.0107	0.0096	0.005	No significant genetic correlation
Uveitis proxy	GCST90018938	0.2779	0.2111	1.3163	0.18808	0.0008	0.0005	1.005	0.0065	0.0827	0.0059	Positive point estimate but not significant; public uveitis proxy, not acute anterior uveitis-specific

[truncated: 7 more sheets: ST10_Pathway_gProfiler, ST11_Pathway_Enrichr, ST12_Drug_Targets, ST13_Drug_Candidates, ST14_Locus_Benchmark, ST15_Candidate_Benchmark, ST16_GWAS_Catalog_AS]
